# Supplementary material for: Selenium-Rich Yeast Peptide Fraction Ameliorates Imiquimod-Induced Psoriasis-like Dermatitis in Mice by Inhibiting Inflammation via MAPK and NF-κB Signaling Pathways
Source: Int J Mol Sci. 2022 Feb 14;23(4):2112. doi: 10.3390/ijms23042112 (PMC8875820; doi:10.3390/ijms23042112)
Supplement: Supplementary file 1 [file ijms-23-02112-s001.zip]

Archive with 1 entries (1 files):
- ijms-1565167-supplementary.pdf
